# Supplementary material for: Intersectoral interventions for people living with obesity: a scoping review and bibliometric analysis
Source: BMC Public Health. 2026 May 30;26:2249. doi: 10.1186/s12889-026-27953-6 (PMC13425862; doi:10.1186/s12889-026-27953-6)
Supplement: Supplementary file 3 — Supplementary Material 3 [file 12889_2026_27953_MOESM3_ESM.xlsx]

## Sheet: Sheet1
Author; Year	Name	Type of intervention	Length of intervention	Stage	Aim of the intervention	Population description	Geographical region	Type of interaction	Sectors/setting involved	Funding	Measures of outcomes	Determinants of health
Peer-reviewed
Bradley; 2009	Lifestyle Enhancement Program (LEP)	Lifestyle modification program (community-based)	18 month	Evaluation	To increase the number of Native Hawaiians actively involved in weight management activities and achieve weight loss maintenance among these program participants	18 years of age or older; and BMI >30 kg/m2	Wai‚Äòanae Coast, island of O'ahu (Hawaii)	Cooperating	Health sector, Agricultural sector, Sports and recreation sector, Community sector	National Center for Research Resources, National Institutes of Health	Changes in Weight from Baseline, BMI	Ethnicity, Social support, Food availability, Access to care, Quality of care, Mental health, Health literacy, Community, Physical Activity, Eating habits
Brink; 2022	N/A	Coaching program	5 years program	Implementation	To achieve a sustainable healthier lifestyle, resulting in a better quality of life, reduction of overweight, and health benefits for people with obesity.	18 years of age or older; and BMI >30 kg/m2	Zwolle and surroundings	Collaborating	Health sector, Community sector, Technology sector	TNO Early Research Program Complexity Grip on Health	Progress will be frequently monitored by conducting interviews, allowing participants to complete questionnaires and by collecting biomedical and anthropometric data. Metabolic: lipid profile, HbA1c, weight, body (visceral) fat%, waist/hip circumference Physical: maximal aerobic capacity, activity tracker Mental: checklist individual strenght Emotional: Rosenberg self-esteem scale Social: Utretch…	Social support, Mental health, Health literacy, Community, Self-management, Sleep, Physical activity, Eating habits
Derose; 2019	N/A	Multi-ethnic, multi-denominational faith and public health partnership to address health disparities	18 month	Feasability	To reduce obesity and prevent diabetes	Religious congregations and public health organizations African-American and Latino	South Los Angeles	Collaborating	Religious sector, Health sector, Community sector	National Institute of Minority Health and Health Disparities of the National Institutes of Health	N/A	Religion, Ethnicity, Social support, Community, Physical activity, Eating habits
Dorling; 2022	The PROPEL (Promoting Successful Weight Loss in Primary Care in Louisiana)	Intensive lifestyle intervention (ILI)	24 month	Evaluation	To lose 10% of their body weight through numerous strategies which aimed to change eating behaviors and physical activity.	Age of 20-75 y, a BMI (in kg/m2) of 30.0-50.0, and being a patient at a participating primary care clinic	Louisiana	Collaborating	Health sector, Community sector	N/A	Body weight, The Eating Inventory, The International Physical Activity Questionnaire (IPAQ) short form, The Patient-Reported Outcomes Measurement Information System-29, 31-item Impact of Weight on Quality of Life-Lite (IWQOL) questionnaire, the Brief Questionnaire to Assess Habitual Beverage Intake (BEVQ-15), a 7-item screener devised by the NCI and National 5 A Day Program, a National Cancer Ins…	Income, Ethnicity, Gender, Food environement, Access to care, Health literacy, Physical activity, Eating habits, Tobacco use
Elder; 2013	Familias Sanas y Activas (FSA; Healthy and Active Families)	train-the-trainer promotora-based intervention to promote physical activity	N/A	Evaluation	To address obesity prevention and control in partnership with individuals and organizations that reached the Latino community in South San Diego County	Latino communities	South San Diego County, including the communities of San Ysidro, Imperial Beach, South San Diego, Chula Vista, and National City	Collaborating	University, Community, Public health	Centers for Disease Control and Prevention	Fitness, Blood pressure, Waist circumference, Flexibility, Evaluation of CEC member satisfaction	N/A
Ely; 2008	Chronic Care Model Program for Obesity Care	Phone counselling and motivational interview	6 months	Evaluation	To achieve weight loss	Older than 18 years, English-speaking, have a home address and telephone, be able to give informed consent for study participation, not be pregnant or lactating, have a life expectancy greater than 12 months (ie, no terminal illness), and be overweight or obese (ie, have a BMI of 25 or greater	3 separate frontier rural counties in western Kansas.	Collaborating	Health sector, Academic sector	N/A	Weight change, change in fruit and vegetable intake, changes in moderate or vigorous physical activity	Physical activity, Eating habits
Goldfinger; 2008	Project HEAL: Healthy Eating, Active Lifestyles	Peer-led weight loss course	10 weeks	Evaluation	To achieve weight loss trough the peer-led program	Overweight and obese African American adults	East Harlem (EH)	Collaborating	Health care, church, academic	Doris Duke Foundation, Diabetes Prevention and Control Program of the New York State Dept. of Health and the National Center on Minority Health and Health Disparities	Change in weight (BMI index) Changes in knowledge, attitudes and behaviors knowledge about healthy eating, exercise, and weight; food choice, total fat, fruit and vegetable intake;, physical activity; - sedentary time; - barriers to healthy eating and exercise; - body image; -weight loss locus of control; - depressive symptoms; - perceived health-related quality of life; - food security; - demogr…	Education, Income, Ethnicity, Social support, Mental Health, Health Literacy, Self-Management, Physical Activy, Eating habits
Horton; 2014	Habit for health Challenge	Health Challenge	6 weeks	Evaluation	To increase levels of physical activity and increase healthy eating among church members.	Church members ranging from age 7 to 77 years.	East Austin	Cooperating	Religious, University	N/A	Blood pressure Weight, height, waist-to-hip ratio Body mass index measures physical activities healthy food	Ethnicity, Social support, Community resources, Self-management, Community, Physical Activity, Eating habits
Kim; 2008	WORD (Wholeness, Oneness, Righteousness, Deliverance	Behaviorally focused weight-loss program	8 weeks	Evaluation	To achieve weight loss	Church members 18 years of age or older, and African American race.	Southern rural North Carolina	Collaborating	Religious sector, Community sector, Academic-research sector	N/A	Anthropometrics. Anthropometric measurements were collected from all participants at baseline and follow-up (8 weeks). (weight, waist-hip circumference, BMI) Health-Behaviour Variables: self-administered questionnaires at baseline and follow-up - Physical activity was assessed through a 16-item checklist that measured frequency and duration of different types of activity. From the checklist, meta…	Ethnicity, Religion, Social support, Community resources, Self-management, Community, Physical Activity, Eating habits
Leng; 2021	COMIDA (Consumo de Opciones Mas Ideales De Alimentos) (Eating More Ideal Food Options)	Dietary counseling and education program	12 weeks	Evaluation	To help participants make healthy eating and exercise choices	Community members who attend the New York Metropolitan area (NYMA) Ventanillas de Salud (VDS) (Health Windows) program	New York Metropolitan area	Cooperating	Research, Community	CCNY-MSKCC Partnership for Cancer Research, Training, and Community Outreach and the NIH/NCI Cancer Center Support Grant	N/A	Education, Ethnicity, Social support, Food environment, Community resources, Community (cultural knowledge, language), Health literacy, Self-management, Eating habits, Physical Activity
Murrock; 2010	N/A	Culturally specific dance intervention	8 weeks	Evaluation	To decrease body fat and BMI in sedentary African american women	African american women over 35 years old	Urban Midwestern city	Cooperating	Church, Academic, Community	National Institutes of Health, National Institute of Nursing Research, Ruth L. Kirschstein National Research Service Award and the Frances Payne Bolton School of Nursing Alumni Research Award	Attendance - Body fat - BMI	Gender, Ethnicity, Social support, Community resources, Physical Activity
Oliveira; 2021	Fresh Start Food Rx Program	The program provided biweekly packages of fresh fruits and vegetables and monthly dietary education to four participants from the MHC	4 months	Evaluation	Objective 1: To encourage behavioral change by increasing consumption of fruits and vegetables among participants. Objective 2: To foster more positive attitudes toward fruits and vegetables among participants. Objective 3: To reduce barriers to healthier eating among participants by providing access to healthy foods and linking participants to community resources.	Patients who had food insecurity plus a BMI of more than 40, or a BMI of more than 35, with two or more comorbid conditions: hypertension, diabetes, hyperlipidemia, steatohepatitis, coronary artery disease, or obstructive sleep apnea.	South Miami, Florida	Coordinating	Health, university	None	self-reported fruit and vegetable consumption attitude toward healthy eating level of activity	Income, Occupation, Social support, Food environment, Health literacy, Eating Habits
Payan; 2021	Eat, pray, move	Sermon guide on healthy eating and active living	5 months	Evaluation	To motivate congregants individually and collectively to address obesity and diabetes disparities through nutrition education and physical activity programs, policy, and community advocacy.	African american and Latino	Southern California	Coordinating	Faith leaders, Public health leaders, Public health researchers	National Institute on Minority Health and Health Disparities	Fidelity to the guide	Ethnicity, Social support, Community resources, Community, Health literacy, Eating habits, Physical activity
Simonsen; 2017	N/A	Coaching program and group activities	12 months	Evaluation	1. A gender-based approach to health promotion for women strives to incorporate these gender norms and the ensuing behaviors, values, and beliefs that impact women‚Äôs lifestyles and their health care access, use, and treatment into health promotion activities 2. Identify, track, and engage with emerging policy initiatives	Women	Utah	Collaborating	academic, community, Health department	U.S. Department of Health and Human Services Office on Women’s Health	Changes in self-reported health behaviors: fruit/vegetable consumption and physical activity Changes in weight	Gender, Ethnicity, Community resources, Self-management, Community, Eating habits, Physical Activity
Venditti; 2021	The RAINBOW (Research Aimed at Improving Both Mood and Weight)	Coaching intervention and weight management program	12 months	Evaluation	To highlight findings on (I-CARE) a intervention that is guided by principles of translational behavioral medicine research	N/A	N/A	Collaborating	community, Health	National Heart, Lung, and Blood Institute and internal funding from the Palo Alto Medical Foundation Research Institute and the University of Illinois, Chicago.	Changes in weight (BMI kg/m2) depressive symptoms (SCL-20, PHQ-9)	Gender, Ethnicity, Mental health, Self-management, Eating habits, Physical Activity
Wilson; 2010	Prescription for Health initiative	Weight loss counseling through various community ressources	9 months	Evaluation	To achieve weight loss	Adult patients	Small town and semi-rural	Cooperating	Health, Business, academic	Robert Wood Johnson Foundation and the Agency for Healthcare Research and Quality under the Prescription for Health	weight (kg) BMI fruit/vegetable intake exercise helpfulness of the clinician receipt of sufficient information	Access to care, Quality of care, Community, Self-management, Physical activity, Eating habits
WiseThomas; 2023	Healthy Living Partnerships to Prevent Cancer (HELP PC)	Intensive lifestyle intervention facilitated by community health workers	6 months	Evaluation	To treat obesity in order to decrease the incidence of cancer and mortality and obesity-related cancers.	Adults of all races, English-speaking and a BMI greater than 25 kg/m2 who resided in the Dan River Region of Southern Virginia	Dan River Region (South Virginia)	Collaborating	Health, community, academy	Comprehensive Cancer Center Wake Forest University and the National Center for Advancing Translational Sciences of the National Institutes of Health	anthropometrics measure -physical activity - quality of life - Health literacy - participan satisfaction	Community resources, Access to care, Health literacy, Self-management, Physical activity, Eating habits
Yeary; 2011	WORD (wholeness, Oneness, Righteousness, Deliverance	Curriculum consisting of adapted materials from the DPP and The WORD	16 weeks	Feasability	To adapt an evidence-based weight loss intervention for a faith-based, rural population and to test the feasibility of its delivery by lay leaders to African American adults. Another objective was to use a CBPR approach in developing, implementing, and evaluating the intervention.	Church members African American, aged more than 21 y, body mass index [BMI] more than 25 kg/m2	Arkansas portion of the Lower Mississippi Delta	Collaborating	Academic, Churches	National Center on Minority Health and Health Disparities	weight - physical activity - dietary intake	Ethnicity, Social support, Community, Self-management, Physical activity, Eating Habits
Yeary; 2015				Implementation	To sustain weight loss in rural African Americans.				Academic, Churches	National Institutes of Health Grant	height, weight - BMI - Health behaviors: dietary intake, physical activity - Psychosocial variables (self efficacy, religiosity) - sweetened beverage - social context	Ethnicity, Social support, Community, Self-management, Physical activity, Eating Habits
Yeh; 2010	(1) 'Be Fit, Be Well' - Washington University/Harvard University (2) 'Power Hopkins' - John Hopkins	Interventions delivered in a primary care setting	24 month	Feasability	Weight Loss in Obese Adults with Cardiovascular Risk Factors	BMI more than 30 and ‚less than 50kg/m2 and weight more than 400 lbs, age more than 21 y.o	(1) Boston (2) Baltimore	(1) Cooperating (2) Cooperating	Health sector, Community sector, Business sector (Healthways Inc)	NHLBI grants	Common primary outcome (change in weight form baseline to 24 months), standardized physical measurements, severe questionnaires, and a common analysis plan for primary analysis (1): Change in weight from baseline at 24 months. Reduction in blood pressure at 24 months; dietary change; physical activityl medication adherence; quality of care (2): Change in weight from baseline at 24 months, change …	N/A
Grey literature
NHS England	The NHS Digital Weight Management Programme	Online behavioural and lifestyle programme	12 weeks	Implementation	To help them manage their weight and improve longer term health outcomes	adult living with obesity who also have a diagnosis of diabetes or hypertension or both	N/A	Cooperating	Public health/general practice/community pharmacies	Public health	N/A	N/A
Health Consumers' Council	Partners in Change - Obesity Collaborative	Website	Ongoing	Implementation	To work with the WA departement of Health and the WA Primary health Alliance on implementing the WA Health Weight Action Plan 2019-2024	for people leaving with obesity	N/A	Networking	Consumers, public health and primary health	On donation	N/A	N/A
APSQ et Coaliion québecoise sur la problématique du poids	Provincial working group on weight-related issues	Website	N/A	Implementation	To create an environment where communications around weight-related issues are consistente, inclusive, effective, and free of stigmatizing elements, with a view to promoting the well being and health of all Quebecers.	for people leaving with obesity	N/A	Cooperating	Association pour la santé publique du Québec, coalition québécoise sur le problématique du poids, 50 stakeholders (promotion-prevention, research)	N/A	N/A	N/A
