# Supplementary material for: Intersectoral interventions for people living with obesity: a scoping review and bibliometric analysis
Source: BMC Public Health. 2026 May 30;26:2249. doi: 10.1186/s12889-026-27953-6 (PMC13425862; doi:10.1186/s12889-026-27953-6)
Supplement: Supplementary file 4 — Supplementary Material 4 [file 12889_2026_27953_MOESM4_ESM.xlsx]

## Sheet: Sheet1
Sectors	Actors	Roles	Sources
Business	organic farms	supplied the WCCHC Dining Pavilion and farmers‚ market with produce.	Bradley 2009
		A network of area farmers and fishermen to expand locally grown products	Bradley 2009
	Healthways, Inc.	disease management company call-center directed behavioral intervention with telephone, web, and e-mail contacts, without in-person visits, implemented by trained coaches	Yeh 2010
	Weight Watchers	group classes offered through a commercial weight loss program	Wilson 2010
Faith-based organisation	pastor	delivered sermon that included healthy eating and physical activity messages,supported The creation of The guide	Payan 2021
		leadership and tangible support (i.e., pulpit announcements of classes, attending classes) built trust between the university, students, and the congregation.	Horton 2014
		identify and recruit WORD leaders	Yeary 2011
	peer leader	led the intervention sessions	Goldfinger 2008
	church	Served as the lead convening agency in organizing and hosting meetings of the steering committee.	Derose 2019
		recruitment, space for The intervention, organization	Murrock 2010
	church leaders	recruitment and they decided the course should be offered to the first 30 individuals who signed up	Goldfinger 2008
	Congregations	provide physical infrastructure and complex social networks that can be leveraged for health promotion and services	Derose 2019
	faith-based leaders	played key roles in helping reach out to the churches in their respective associations to solicit their participation in the partnership and its activities (e.g., needs assessment, selection of a health condition for focused attention, formative research, intervention pilot	Derose 2019
Academic	research team	collect self-report data, Discussed coding decisions and emergent findings.	Yeary 2011
		played key roles in providing technical and substantive expertise and leveraging relevant resources available	Derose 2019
		Support to WORD leaders, created recruitment materials , phone call to assess future participants, data collection	Yeary 2015
		analysed group data, trained and certified 4 members of the Faith Task Force, assessed program implementation, observed intervention and provided feedback, conducted semistructured interview with program participants to assess program satisfaction	Yeary 2011
		supported The creation of The guide, assessment of sermon	Payan 2021
		collect demographic, anthropometric measurements and study eligibility criteria	WiseThomas 2023
		coordination and evaluation of The intervention	Murrock 2010
		measured heights and weights of participants, surveys	Goldfinger 2008
	Research Network	computer-based counseling, provided by accessing an informative website developed by ACORN	Wilson 2010
		to participate in the creation of the guide	Provincial working group on weight-related issues
	Coalition for a Healthier Community for Utah Women and Girls (CHC-UWAG)	needs assessment, gender -based analysis (review of the literature, analysis of Utah data, focus groups with women) initiated a randomized trial of an obesity-focused intervention led by CHWs.	Simonsen 2017
	Students	development of intervention materials and protocols; data collection and participant recruitment; data entry, cleaning, and analysis; key informant interviews; and other evaluation activities. Students were also trained to write health promotion articles for the SDPRC health columns in two local, Spanish-language news- papers	Elder 2013
		produced a program proposal, detailing a market plan, budget, resources, constraints, and process objectives with preidentified evaluation measures.	Horton 2014
	San Diego prevention research centers	working with partners to identify critical health issues in target communities; mobilizing experienced multidisciplinary teams to address health concerns	Elder 2013
Community	WORD leaders	identified potential candidates and invited them to an informational meeting, data collection, advertise the study, provide intervention	Yeary 2011, 2015
	Community PI	support to churches, provide a study overview to participant, created recruitment materials and administer screening tool	Yeary 2015
	community health worker	give the intervention (group session)	WiseThomas 2023
		serve as front-line public health workers, coaching plus monthly group activities	Simonsen 2017
		Promotoras de salud in Latino communities refer to community health workers, para-professionals who provide health education and research services in their own communities	Leng 2021
	YMCA, local grocery store, footwear experts	participated in the group session to introduce available resources for healthy living	WiseThomas 2023
	local community center	distribution of fresh fruit and vegetable boxes to the enrolled participants and monthly health education session	Oliveira 2021
	health coach and intervention manager	held group meeting	Venditti 2021
	female dance instructor	gave dance sessions	Murrock 2010
	promotoras and trainers	give physical activities, gave conferences	Elder 2013
	Wellness center	Group exercise, nutrition and behavioural therapy classes	Bradley 2009
	system for observing play and recreation in communities	assesses physical activity in parks and recreation areas	Elder 2013
	Lifestyle coaches	responsible for their own expertise (nutrition, physical activity, stress, sleep, and environment)	Brink 2022
	trained Health coaches	administer the intervention: provision of suitable prepackaged foods and meal replacements, coaching on appropriate portion sizes, and information on how to purchase and prepare healthy foods. It also included encouragement to increase physical activity	Dorling 2022
	trained counselors	individual telephone weight loss counseling	Wilson 2010
	trained community members	facilitate WORD groups, consisted of measurements and mingling (10 minutes), a review of the previous week‚Äôs topic (10 minutes), physical activity with an exercise tape (15 minutes), a Bible study about health (15 minutes), and prayer (5 minutes)	Kim 2008
	health coach	provides support through counseling phone calls and bi-monthly group session	Yeh 2010
	Community Outreach Assistant	conducts weekly culturally tailored health education and screening programs	Leng 2021
	Community based health educators	develops and maintains relationships with community-based organization partners	Leng 2021
	Community pharmacies	to refer to the program	NHS England
Public health	Health cousumers council	be a story teller, share post on social media, be a community champion,participate in the consumer advisory group, provide feedback, attend forum or workshop. Work on the implementation of the WA healthy weight plan 2019-2024	Health Consumers' Council
	WA primary health alliance	work with the health cousumers coucil, implementing the WA healthy weight plan 2019-2024	Health Consumers' Council
	- The U.S. Department of Health and Human Services Office on Women‚Äôs Health	funding	Simonsen 2017
	public health leaders o	played key roles in helping leverage assets from their organizations and networks to support the work of the partnership	Derose 2019
	Sand Ysidra Health Center	financement, development of a nine-member community advisory board (now called the SDPRC Community Engagement Committee, or CEC), and multiple formal and informal partnerships supporting core research study and other SDPRC activities.
	NHS England	Digital weight management program	NHS England
	WA Department of health	work with the health cousumers coucil, implementing the WA healthy weight plan 2019-2024	Health Consumers' Council
	Promotion and prevention	to participate in the creation of the guide	Provincial working group on weight-related issues
Health	registered dietitian	2 consultations with participants and support to CHW	WiseThomas 2023
	family physician	medical work-up, including a physical exam, appropriate laboratory tests, and comprehensive personal/family	Bradley 2009
		supervise the inclusion, the medical aspects of the treatment, the monitoring of parameters, and external communication, initial assessment of a potential particip	Brink 2022
		for recruitment and to give routine care	Dorling 2022
	physicians, physician assistants, and nursepractitioners	recruitment via EMR and care delivery, counsel the patient and, when a patient was interested, automate patient referrals to community resources for individual weight loss counseling or smoking cessation	Wilson 2010
	primary care provider	identified potential participants based on patient characteristics.	Oliveira 2021
		tailored ‚Äòprescriptions‚Äô for weight-related behavioral changes, as well as plans to increase the use of community resources.	Yeh 2010
	psychiatrist	gave recommandation to initiate a pharmacological treatment, structure protocol	Venditti 2021
	Psychologist	Performed a readiness to change assessment, and then assisted in moving patients to con-templative or action stages.	Bradley 2009
		initial assessement of potential participant and will decide whether the potential participant can participate in the program.	Brink 2022
	registered dietitian, a fitness trainer, and a psychologist	Individualized evaluations. They participated in on-going collaboration to develop tailor-made treatment plans	Bradley 2009
	biologist	responsible for subtyping the participants in one out of five Chinese diagnostic symptom patterns, primarily intended to recognize these different subtypes, which will possibly help to further personalize the intervention.	Brink 2022
	local nutritionists,health professionals, and outreach workers	built program	Goldfinger 2008
	General practice	to refer to the program	NHS England
	Physician, board certified in bariatric medicine, registered dietitians (RDs), psychologist, clinical exercise specialists, cardiac rehabilitation specialist, heath educators	created individualized chronic disease and weight management treatment plans.	Bradley 2009
	Clinic	to participate in the creation of the guide	Provincial working group on weight-related issues
